# Supplementary material for: Phenotypic and Genetic Analyses of the Varroa Sensitive Hygienic Trait in Russian Honey Bee (Hymenoptera: Apidae) Colonies
Source: PLoS One. 2015 Apr 24;10(4):e0116672. doi: 10.1371/journal.pone.0116672 (PMC4409217; doi:10.1371/journal.pone.0116672)
Supplement: S1 Data — (TXT) [file pone.0116672.s001.txt]

Colony Number	Stock	VSH - Comb (%)	VSH - Section (%)	Cell Removal (%)	Cell Opening (%)	Total Cell Manipulation (%)	Reproductive mites (%)	Mites that produced progeny (%)	Infestation of resident comb	Recapping of Resident Comb
285	It	25.00	-60.79	2.50	0.00	2.50	42.37	84.75	16.13	96.67
544	It	-50.00	44.49	7.79	0.00	7.79	40.43	85.11	15.54	43.33
296	It	25.00	-56.07	17.39	0.00	17.39	13.95	88.37	1.20	50.00
542	It	5.43	-1.37	19.61	1.31	20.92	47.83	86.96	15.71	100.00
543	It	25.00	8.93	4.92	0.00	4.92	11.11	77.78	41.67	46.67
289	It	13.75	4.57	2.65	0.00	2.65	28.89	80.00	21.43	23.33
295	It	50.00	-42.20	1.42	0.00	1.42	71.88	90.63	10.17	66.67
286	It	19.51	12.45	6.11	0.00	6.11	22.22	90.28	4.12	53.33
294	It	38.24	37.50	15.71	0.00	15.71	29.03	40.91	10.49	60.00
290	It	50.00	23.84	3.86	0.00	3.86	11.76	78.43	7.30	56.67
545	It	27.34	57.98	12.09	0.00	12.09	19.57	82.61	29.41	73.33
271	It	71.62	47.26	7.56	1.74	9.30	4.00	56.00	5.04	83.33
281	Ru	20.31	-38.63	9.32	0.00	9.32	35.90	76.92	1.70	82.35
275	Ru	50.00	3.01	1.52	0.00	1.52	26.09	82.61	12.88	26.67
277	Ru	60.00	82.44	34.92	0.00	34.92	4.00	12.00	0.67	100.00
274	Ru	79.00	64.02	13.64	3.18	16.82	11.11	72.22	3.84	76.67
278	Ru	62.50	85.63	12.31	0.00	12.31	41.18	70.59	1.06	55.56
268	Ru	81.25	66.25	32.76	0.00	32.76	30.77	61.54	0.67	100.00
577	Ru	2.17	-39.39	3.57	1.19	4.76	20.75	83.02	26.32	100.00
580	Ru	3.59	28.00			0.00	47.73	84.09	4.83	100.00
578	Ru	9.38	23.50	11.17	0.00	11.17	32.08	26.19	4.83	53.33
575	Ru	37.10	-15.20	12.25	0.00	12.25	12.28	82.46	2.00	58.82
581	Ru	41.67	62.68			0.00	52.50	82.50	10.34	86.67
287	Ru	18.75	45.05	5.79	0.00	5.79	47.92	83.33	10.87	93.33
546	Ru	75.00	80.74	24.08	0.52	24.61	20.00	85.00	14.22	83.33
291	Ru	15.63	47.37	8.06	0.00	8.06	30.77	87.18	9.20	46.67
264	Ru	19.64	52.59	9.30	1.86	11.16	45.90	86.89	0.99	62.50
263	Ru	45.83	48.05	8.06	0.40	8.47	15.38	69.23	1.41	100.00
262	Ru	58.09	58.11	11.42	0.00	11.42	23.68	65.79	2.86	92.31
282	Ru	39.06	31.55	16.04	0.00	16.04	2.00	80.00	2.40	100.00
272	Ru	70.65	-46.77	19.21	8.37	27.59	0.00	76.47	5.50	30.43
284	Ru	43.24	0.65	8.62	1.72	10.34	0.00	61.70	2.68	63.33
269	Ru	35.23	58.09	21.39	0.00	21.39	22.73	86.36	1.78	56.25
267	Ru	59.38	58.65	33.16	1.58	34.74	40.00	77.50	2.10	87.10
276	Ru	84.48	27.11	26.34	8.29	34.63	8.33	37.50	0.88	100.00
265	Ru	77.27	63.58	14.92	0.00	14.92	32.00	68.00	3.00	100.00
266	Ru	65.71	69.37	4.46	0.45	4.91	36.00	52.00	6.71	90.00
270	Ru	67.50	100.00	5.91	0.00	5.91	0.00	84.62	2.81	53.33
283	Ru	52.78	37.68	6.44	0.00	6.44	40.54	89.19	25.64	100.00
539	Ru	55.68	67.99	13.98	0.00	13.98	26.32	18.75	4.07	75.86
582	Ru	68.27	46.15			0.00	11.11	55.56	4.02	100.00
576	Ru	83.70	50.78	15.47	1.10	16.57	7.69	69.23	0.69	71.43
579	Ru	70.00	79.35	8.86	0.00	8.86	30.00	90.00	8.98	46.67
537	Ru	91.67	85.28	15.03	0.00	15.03	0.00	85.71	1.89	94.12
